# Supplementary material for: Engineering micro oxygen factories to slow tumour progression via hyperoxic microenvironments
Source: Nat Commun. 2022 Aug 2;13:4495. doi: 10.1038/s41467-022-32066-w (PMC9345862; doi:10.1038/s41467-022-32066-w)
Supplement: Supplementary file 4 — Source Data [file 41467_2022_32066_MOESM4_ESM.xlsx]

## Sheet: Figure 2b
			UCNP (mg/mL)
	0.4	0.4	0.5	0.43	0.467
	0.4333	0.5333	1	1.03	1
e-S. sp. 6803 (cell/mL)	0.4	1.23	1.63	1.5	1.4
	0.5	0.9	1	1.43	1.333
	0.43333	0.5333	0.67	1.33	1.23333

## Sheet: Figure 2e
Day 1		5 mm								3 mm								1 mm								Day 2		5 mm								3 mm								1 mm
		0 mins	30 mins	1 hr	2 hrs	6 hrs	12 hrs	24 hrs		0 mins	30 mins	1 hr	2 hrs	6 hrs	12 hrs	24 hrs		0 mins	30 mins	1 hr	2 hrs	6 hrs	12 hrs	24 hrs				0 mins	30 mins	1 hr	2 hrs	6 hrs	12 hrs	24 hrs		0 mins	30 mins	1 hr	2 hrs	6 hrs	12 hrs	24 hrs		0 mins	30 mins	1 hr	2 hrs	6 hrs	12 hrs
	Control	11	10.2	11.6	10.1	11.5	11.2	11.5		16.2	16.2	16.6	16.5	16.9	16.2	16.5		57.4	60.1	55.6	59.1	57.2	58.7	55.9			Control	10	11.3	10.3	10.7	11.3	11.4	10.9		17.7	16.2	16.6	16.5	16	15.8	16.5		56.7	58.3	56.8	59.1	57.2	58.7
		10.2	10	11	10.5	11.2	11	11.4		15.8	15.9	15.9	16.2	16.1	16.5	18.9		59.2	56.3	57.2	56.4	56.3	56.4	56.6				12.1	11.7	10.1	10.5	10.2	11.4	10.5		17.9	16.2	15.9	16.2	15.9	16.7	18.9		58	57	57.2	56.4	56.3	56.4
		10.9	11	10.3	10.5	10.6	10.9	10.7		16.7	16	18	17	17.5	16.2	16.8		45.5	58.1	58.3	55.5	58.2	58.3	56.1				11.7	12.3	12.2	11.3	11.7	10.7	10.2		17.5	18.5	17.3	17	17.3	17.9	16.8		56.1	57.1	58.3	55.5	56.1	58.3
		10.1	11.2	10.3	11	10.6	12.5	10.9		15.9	16.2	16.2	16.9	17.3	16	17.1		48.6	56.2	59	57.4	58.6	57.1	57.2				10.4	10	11.9	11.2	10.8	11.6	11		15.9	16.2	15.9	16.7	16.2	16.2	17.5		57	58.6	57.6	57.4	58.6	57.1
		12.5	10.7	10	11.6	10.2	12.1	10.2		16	16.2	16.8	17.5	18.1	17.9	18.5		51.2	57.7	58.1	57.2	57.2	56.8	58.3				10.3	9.8	11.2	10.5	11.1	10.2	10.7		16	16.2	17.5	17.5	16.8	16.2	16.2		56.9	59	58.1	57.2	59	56.8
		11.4	12	9.7	11.7	10	9.7	10.3		17.5	16.7	17.4	17.7	16.6	17	18.2		57.3	56.2	56.7	56.4	57	57.1	58.1				10.5	10.7	10.5	10.4	10	9.8	11.3		17.5	16.7	18.2	15.9	17.3	16.5	16.3		57.3	56.2	56.7	56.4	58.6	57.6
		11.3	12.2	9.9	11.9	10.1	10.5	9.9		17.3	18.3	17	17.9	17.3	16.7	17		57.9	55.2	59.9	58.9	58.1	58.8	57.2				10.7	10.7	10.4	11.4	10.5	10	11.4		17.3	18.3	16.2	16.2	17.6	16.7	17		57.9	55.2	59.9	58.9	56.9	56
		10.8	9.7	10.2	10.3	10.7	10.2	12		17	17.41	17.7	16.3	16.9	17.9	16.1		59.2	56.7	55.2	55.6	56.7	58.4	57.6				11.2	11.3	11.4	11.1	11.5	11.3	11.5		16.5	17.8	16.2	16	16.7	17.9	16.1		59.2	56.7	55.2	55.6	56.7	58.4
		9.8	10.2	10.1	12.4	10.2	10	12.1		18.3	17.1	16.1	17.4	17	17.3	17.7		58.3	55.2	56.1	57.4	59.2	59	57				10.5	11	11.1	11.6	10.4	11.9	10.8		17	16.8	16.2	17	15.9	16.3	16.5		58.3	55.2	56.1	57.4	59.2	59
		5 mm								3 mm								1 mm										5 mm								3 mm								1 mm
	NIR	0 mins	30 mins	1 hr	2 hrs	6 hrs	12 hrs	24 hrs		0 mins	30 mins	1 hr	2 hrs	6 hrs	12 hrs	24 hrs		0 mins	30 mins	1 hr	2 hrs	6 hrs	12 hrs	24 hrs			NIR	0 mins	30 mins	1 hr	2 hrs	6 hrs	12 hrs	24 hrs		0 mins	30 mins	1 hr	2 hrs	6 hrs	12 hrs	24 hrs		0 mins	30 mins	1 hr	2 hrs	6 hrs	12 hrs
		11.5	10.6	10.1	10.5	9.9	10.5	11		16.9	17.9	16.1	16.5	16	16.2	16.8		58	58.9	56	56.6	56.6	56.3	59.6				10.3	9.8	10.6	10.5	10.7	10.5	11.2		16.9	15.9	18.2	17.1	16	16.2	16.8		51.2	57.7	58.1	56.6	56.6	56.3
		9.9	11.2	11.5	10.2	10.1	10.5	9.9		17	17.3	17.7	16.2	17.5	16.8	17.3		55.5	59	56.3	55.9	56	56.9	58.2				10	10.3	11.4	10	10.4	10.4	11.6		17	17.3	17.3	17.7	17.5	16.8	17.3		57.1	58.3	55.5	55.9	56	56.9
		12.1	10.9	12.2	10	11.5	10.2	12		16.7	17.4	17.5	16.9	17.9	17.7	16.2		58.2	58.6	56.9	59.6	58	57	58				10.5	11.1	10.5	11.5	12.6	11.1	12.2		16.7	17.4	17.9	16.9	17.9	17.7	16.2		58.6	57.6	57.4	59.6	58	57
		12.5	12.5	9.7	9.9	12.2	10	12.1		15.9	16.2	17.3	17	17.3	17.9	16.2		59.3	58.1	57.8	57.8	56.1	57.1	55.7				11.2	11.2	11.6	11.3	11.8	9.8	10.2		15.9	16.2	16.7	17	16.8	16.5	17.3		59	58	57.2	56.1	56.1	54.9
		10.2	10.1	10.2	11	9.7	9.9	12.5		16	15.8	15.9	16.7	16.2	17.5	18.5		54.9	55.4	56.8	57	58.6	57.6	56.2				11.3	11.7	10.7	12.1	11.7	10.4	11.6		16	15.8	15.9	16.7	17.3	17.7	17.9		54.9	55.7	58.3	55.2	56.1	57.3
		10	9.7	10.3	11.7	10.2	11	10.2		15.9	16.7	16.2	17.5	18.5	16.2	18.2		57.3	56.9	57.3	56.9	59	58.1	57.6				11.4	10.5	10.7	11.4	10.6	10.6	11.4		15.9	17.3	17.9	16.2	17.9	17.5	16.7		57.3	57.6	58.4	57.7	56.1	58.1
		10.1	10.5	9.9	11.9	10.3	11.7	10		17.9	17.7	16.2	16.2	18.2	16	17		56.1	57.4	56	56.1	55.6	58.6	59.3				10.9	10.4	11.2	12.1	10.3	11.7	11.7		17.9	16.2	16.2	16.5	16.7	17.4	15.9		56.1	56.8	58.6	56.8	57	58.6
		10.7	10.2	12	10.3	9.9	11.9	10.1		16.9	16.2	16.5	16.3	16.7	17.4	16.1		58.4	57.7	58.6	57.2	59.2	59	58				10.7	11.6	12.1	11	12.4	11.2	12.1		16.9	16.2	16.5	16.8	15.9	16.2	16.1		58.4	59.3	58.6	57.2	59.2	59
		9.8	10.2	10.1	12.4	12	10.3	10.7		16.1	16.5	18.9	17.4	17.7	16.2	17.7		57.6	56.7	58.3	56.8	58.6	56.9	58.2				11.1	10.7	12.8	11.5	9.9	13.1	10.2		16.1	16.5	18.9	17.4	17.7	16.2	17.7		57.6	58	58.3	56.8	58.6	56.9
		5 mm								3 mm								1 mm										5 mm								3 mm								1 mm
	PMC	0 mins	30 mins	1 hr	2 hrs	6 hrs	12 hrs	24 hrs		0 mins	30 mins	1 hr	2 hrs	6 hrs	12 hrs	24 hrs		0 mins	30 mins	1 hr	2 hrs	6 hrs	12 hrs	24 hrs			PMC	0 mins	30 mins	1 hr	2 hrs	6 hrs	12 hrs	24 hrs		0 mins	30 mins	1 hr	2 hrs	6 hrs	12 hrs	24 hrs		0 mins	30 mins	1 hr	2 hrs	6 hrs	12 hrs
		12.4	11.1	11.5	11	11.9	11.2	12		18.7	16.2	17.7	15.9	18.2	17.1	18		57.6	57.7	57.6	58.1	57.3	56.9	59				11.3	13	13.1	11.6	12.8	10.7	12.5		16.8	16.7	18.2	17	17.3	17.1	18		57.6	57.7	57.6	58.1	56.3	56.4
		12.6	11.2	12.5	12	12.9	12.6	11.7		17.9	16.1	16.5	16.7	16.2	17.5	17.5		59.3	58.1	58.1	57.1	56.8	56.9	59				12.4	12.9	12.5	11.4	12.9	11.3	11.9		17.7	18.3	16.2	16.7	16.2	17.5	17.5		59.3	56.1	55.6	58.6	56.1	58.3
		11.3	11.3	12.6	11.5	13	12.8	12.9		16.5	17.8	16.2	16.7	16.2	17.5	18.5		58	55.4	58.6	57.6	57.3	56.1	55.6				13	11.4	11.4	12.8	11.7	11	11.2		17.9	17.8	16.2	17.5	16.8	17.5	18.5		58	57.2	56.9	59	58.6	57.1
		13.2	12.5	11.9	12.3	12.7	10.9	13		17	16.8	16.2	18.2	15.9	16.3	16.9		58.2	58	57	58.1	56	57.2	59.2				12.7	10.3	13.2	12	13.1	12	11.7		17.5	16.8	16.5	16	16.2	16.9	16.9		58.2	56.8	57.4	56.9	56	57.2
		13.7	10.9	11	10.9	13.1	10.5	13.5		18.5	17.3	17.7	16.2	16.2	18.2	17		56.1	56.1	57.1	57.8	56.1	57.1	56.9				12.87	12.1	11.9	12.3	11.3	12.9	12.6		16.2	17.3	17.7	16.2	16.2	18.2	17		56.1	56.1	57.7	55.4	56.1	57.7
		12.4	11.6	12	13	11	11.3	12.4		16.9	17.9	17.5	16.9	16	17	16.7		58.6	58.6	57.6	57	58.6	57.6	57.4				12	10.5	11.5	12.4	10.7	12.4	11.5		16.2	16.7	15.8	15.9	16.7	17	16.7		58.3	59	57.3	56.9	58.6	58.3
		11.9	12.5	12.3	13.2	11.2	11.5	12		17.58	16.7	17.4	18.2	17.7	16.1	16.2		59	59	58.1	58.6	56.9	56	57.7				11.8	11.7	11.8	13	11.8	12.9	13		15.8	15.9	16.7	17.4	17.9	16.1	16.2		57.1	55.6	56.1	57.4	56.9	57.6
		11	12	11.6	12.9	11.9	11.6	11.6		16.3	15.9	16.2	17	17.9	16.3	16.5		55.6	57.6	56.2	57.8	56.1	59	56.3				11.1	11	12.7	11.2	12.3	11.1	10.9		17.3	17.9	15.9	16.2	16.7	16.3	16.5		56.6	56.3	59.6	57	58.1	58
		12	12.6	12.3	13.6	12.5	12.4	11.4		18.2	17.5	18.5	16.1	17.5	16.1	16.5		58.3	56.8	58.6	56.8	57	57.6	56.7				10.9	10.6	11.2	10.8	11	11.6	11.6		16.2	16.2	18.5	16.1	16	16.2	16.8		58.6	56.8	57	56.8	57	57.6
		5 mm								3 mm								1 mm										5 mm								3 mm								1 mm
	NIR+PMC	0 mins	30 mins	1 hr	2 hrs	6 hrs	12 hrs	24 hrs		0 mins	30 mins	1 hr	2 hrs	6 hrs	12 hrs	24 hrs		0 mins	30 mins	1 hr	2 hrs	6 hrs	12 hrs	24 hrs			NIR+PMC	0 mins	30 mins	1 hr	2 hrs	6 hrs	12 hrs	24 hrs		0 mins	30 mins	1 hr	2 hrs	6 hrs	12 hrs	24 hrs		0 mins	30 mins	1 hr	2 hrs	6 hrs	12 hrs
		11	22.9	28.2	25.6	19.3	16.7	11.1		16.1	23.9	31.2	29.2	19.3	18.5	16.7		56.1	57.6	55.6	57.6	53.5	56.9	57.3				11.2	21.3	34	26.8	20.9	16.7	12		16.6	23.7	31.3	29.4	19.3	18.7	16.7		56.9	52.4	55.6	57.6	56.9	56
		11.7	22.2	26.4	25.9	18.7	17.7	11.2		18.2	25.1	30.5	29.3	22.5	18.2	16.7		58.6	58.1	56	58.1	54.2	57.4	56				10.7	22	36.1	25.7	21	18.1	11.7		17.2	25.6	30.6	29.6	22.4	18.5	17.5		57.8	52	56	58.1	55.4	56.1
		11.9	20.9	27.5	27.3	18.8	18.4	10.9		17.7	29.7	31.2	29	20.5	18.2	17.5		56.1	58.6	50.3	56.7	55.5	59	57.4				11.5	23.6	33.4	27.7	21	18.3	11.4		18.2	29.1	32.3	28.9	20.6	17	16.5		56.1	54.6	50.3	56.7	56.9	58.6
		11.2	22.8	28	24.9	18.4	16.5	10.3		17.5	26.5	31.6	28.6	20.9	18.5	16.2		57.2	56.9	55.3	58.1	55	58.1	57.2				12.1	23	32.1	27.5	20.9	17.9	11.5		16.9	26.5	31.5	28.4	20.8	17.9	16.7		57.2	57.6	58.6	56.1	56.9	58.1
		10.9	21.2	26	26.5	18.4	17.9	10.6		16.1	25.2	33.7	28.4	21.6	17	17.3		56.9	56.9	52.4	56.2	54.9	57.8	56.1				12.7	21.7	31.3	25.9	21.7	17	10.7		16.5	25.6	33.8	28.8	21.6	18.5	17.7		56.9	56	58	58.6	56.8	57.8
		10.1	22.7	27.8	26.8	18.7	17.1	10.1		17.5	26.4	31.3	31.7	22.4	17.9	17.3		57	57.8	52	57.7	54.3	57	58.6				11.8	20.9	31.1	26.4	20.8	16.9	12		17.3	26.7	32	31.6	22.2	17.9	16.7		57	56.1	56.1	57.4	56.3	56.9
		11.7	22	26.4	28.1	18.2	16.2	10		17.4	28.2	33.5	31	21.8	17.5	18.1		58.6	56.1	54.6	57.7	54	58.6	56.9				10.4	23.4	32.4	27	19.6	17.5	10.6		17	28	33.6	31.2	21.4	18.2	16.6		58.6	58.6	58.6	57.2	57	56.7
		11.9	21.7	27.6	26.7	18.7	17	11.6		16.2	25.1	30.8	30.2	20.9	17.7	16.2		57.8	58.6	56.8	56.2	53.6	58.1	58.8				11.6	22.7	33.7	27.2	20.1	16.5	11		16.5	25.3	30.7	30.5	20.6	17.9	17.5		57.8	58.6	56.8	57.6	58.1	57.3
		10	23.5	26.7	26.6	18.4	16.9	11.4		18.5	26.7	31.5	28.6	21.5	17.2	16.5		56.7	56.9	50.9	55.2	54.9	56.7	58.4				10	22.5	34.5	26.9	22.2	17.4	11.2		18.1	26	31.4	26.9	21.2	18.2	15.9		55.2	58.6	55.1	55.2	54.9	56.7
		5 mm								3 mm								1 mm										5 mm								3 mm								1 mm
	Hyperoxia	0 mins	30 mins	1 hr	2 hrs	6 hrs	12 hrs	24 hrs		0 mins	30 mins	1 hr	2 hrs	6 hrs	12 hrs	24 hrs		0 mins	30 mins	1 hr	2 hrs	6 hrs	12 hrs	24 hrs			Hyperoxia	0 mins	30 mins	1 hr	2 hrs	6 hrs	12 hrs	24 hrs		0 mins	30 mins	1 hr	2 hrs	6 hrs	12 hrs	24 hrs		0 mins	30 mins	1 hr	2 hrs	6 hrs	12 hrs
		10.3	13.7	17.5	17.3	9.7	12	9.7		16.2	17.6	22.5	18.6	17.3	17.7	16.5		56.8	58.6	54	59	56.3	57.6	56.2				11.2	13.7	17.4	19.3	15.7	11.3	10.7		16.3	17.5	22.5	18.8	17.2	17.7	16.3		54.9	56.7	58.4	59	56.3	57.6
		10.2	13.2	17.4	17.6	10.2	9.7	9.9		16.9	17.3	22.3	18.3	17.9	17.7	16.1		55.9	56.9	55.3	56	57.2	58.1	56				12.1	14.2	17.5	19.1	14.8	12.1	11.3		16.9	18.3	21.9	18.1	17.6	17.4	16.4		55.9	56.9	55.3	56	57.2	58.1
		9.9	12.9	17.3	18.9	10.3	11	10.6		17.2	16.4	22.4	17.9	17	17.9	16.3		56.9	56	56.3	56.1	57.1	57.8	56.1				10.7	13.3	17.9	18.9	15.2	12.1	11.2		17.1	16.5	23	17.7	16.9	16.9	16.2		56.9	56	56.1	55.6	57.1	57.8
		12.1	11.8	17.6	17.2	12.5	11.6	10.2		17.5	15.9	22.5	18.6	18.5	17.5	16.1		55.5	56.1	55.1	58.6	57.6	58.6	56.1				10.4	12.9	17.4	18.5	17.1	13	11.9		17.4	15.8	22.6	18.8	18.4	17.4	17.1		55.5	57.3	57.2	56.9	57.6	58.6
		11	12.6	18.1	18.5	10.2	11.7	10		17.6	17	21.9	19	16.2	16.2	17.1		55	58.6	55.4	56.9	56	58	58.6				10.3	13	18	18.9	16.7	12.6	12.2		16.9	17.7	21.5	19.2	16.2	16.8	18.5		58.6	58.6	56.8	57.4	56	58
		11.2	14	17.2	17.9	10	10.9	12.5		16.9	16.3	23	18.1	16.5	16	18		55.3	56.9	56.3	57.6	56.1	56.1	56.9				10.6	14.2	16.5	18.7	14.9	11.4	12.7		17.5	16.5	23	18.3	16.6	17.1	16.4		55.3	55.2	58.6	55.1	56.1	56.1
		10.8	13.2	17	18	9.7	10.3	12.6		16.5	17.3	21.2	17	16.5	16.8	18.5		57.7	56.7	57	58.1	58.6	58.6	56.7				11.6	13.9	17.2	19.4	15.9	11.9	13.1		16.3	17.6	21.2	16.2	17.4	17	17.2		57.7	57.2	57	58.1	58.6	58.6
		11.3	12.7	17.6	18.2	10.2	10.1	11.9		18	17.2	22.6	17.6	17.1	17.3	17.7		56.2	58.1	55.6	56.2	57.6	58.1	57.3				11.4	12.8	16.2	18.3	16.8	11.1	12.4		18.1	17.3	22.6	17.6	17	16.9	16.8		56.2	56.1	55.6	56.2	57.6	58.1
		11.6	13	17.3	17.2	10.1	9.7	11		17.7	15.4	21.5	17.2	17.5	17.9	17.5		55.2	57.8	55.1	58.6	58.6	57	58.1				11.5	12.5	17.6	17.9	16.5	12.3	11.5		17.9	15.9	21.5	16.9	17.2	16.7	16.2		55.4	56.1	55.9	58.6	58.6	56.8
Day 3		5 mm								3 mm								1 mm								Day 4		5 mm								3 mm								1 mm
		0 mins	30 mins	1 hr	2 hrs	6 hrs	12 hrs	24 hrs		0 mins	30 mins	1 hr	2 hrs	6 hrs	12 hrs	24 hrs		0 mins	30 mins	1 hr	2 hrs	6 hrs	12 hrs	24 hrs				0 mins	30 mins	1 hr	2 hrs	6 hrs	12 hrs	24 hrs		0 mins	30 mins	1 hr	2 hrs	6 hrs	12 hrs	24 hrs		0 mins	30 mins	1 hr	2 hrs	6 hrs	12 hrs
	Control	12.1	11.9	12.3	10.7	11.3	12.9	12.6		17.9	16.9	17.9	16.5	16.3	17.1	18		57.1	58.3	58.1	56.6	56.6	58.7	57.6			Control	11.7	13.1	11.6	10.7	11.4	10.9	11		16.2	17.3	16.6	16.5	16.5	18.9	17.4		55.5	55.9	58.1	56.6	56.6	56.6
		10.5	11.5	12.4	10.5	10.2	12.4	11.5		17.7	18.3	16.2	17.7	18.3	17.5	17.5		58	57.6	57.4	56.4	56.3	56.4	59.3				12.6	11.5	12.4	10.5	10.2	12.4	11.5		16.2	17.4	15.9	16.2	18.3	17.5	17.5		57.4	58.3	57.4	56.4	56.3	58.6
		11.7	12.3	12.2	11.7	10.7	12.1	13		17.9	17.8	16.2	17.9	17.8	17.5	18.5		56.1	58	57.2	55.5	57.2	56.8	58				11.3	12.3	11.9	11.7	12.7	10.3	13		17.9	17.8	16.2	17.9	17.8	17.5	18.5		57.2	58	57.2	55.5	57.2	59
		10.4	10	11.9	11.2	10.8	11.1	10.9		17.5	16.8	16.5	16	16.2	16.9	16.9		57	55.7	57.2	57.4	58.3	57.6	58.2				12.1	10	11.2	10.4	12.87	12.1	10.9		17.3	16.5	15.8	16	15.8	16.9	16.9		58	57.1	56.7	57.4	58.3	54.9
		10.3	9.8	11.2	11.2	10.8	11	10.7		16.2	17.3	17.7	16.2	16.2	18.2	17		56.9	56.7	58.3	57.2	58.3	56.8	56.1				11.4	9.8	10.5	10.3	11.4	10.5	10.7		17.6	17.7	18.3	15.9	17.3	18.2	17		56.1	56.6	55.2	57.2	58.3	57.3
		10.5	10.7	10.5	10.4	10	9.8	11.3		16.2	16.7	15.8	15.9	16.7	17	16.7		57.3	56.2	56.7	56.4	59.6	57	58.6				10.5	11.8	11.8	10.9	11	11.7	11.3		16.7	17.9	17.8	17.5	17.4	17	16.7		57	58.6	58.6	56.4	59.6	56.1
		10.7	10.7	10.4	11.4	10.5	10	11.4		15.8	15.9	16.7	17.4	17.9	16.1	16.2		57.9	55.2	59.9	58.9	56.9	56	57.2				10.7	10.5	10.5	11.1	11.6	11	11.4		15.9	17.5	16.8	16.9	16.2	16.1	16.2		57.9	59.3	59.9	58.9	56.9	56
		11.2	11.3	11.4	11.1	11.5	11.3	11.5		17.3	17.9	15.9	16.2	16.7	16.3	16.5		59.2	56.7	55.2	55.6	56.7	58.4	57.6				11.2	11.3	11.7	11.7	11.8	11.3	11.5		17.3	17.9	15.9	15.9	16.7	18.2	17.5		59.2	56.7	55.2	55.6	56.7	58.4
		10.5	11	11.1	11.6	10.4	11.9	10.8		16.2	16.2	18.5	16.1	16	16.2	16.8		58.3	55.2	56.1	57.4	59.2	59	57				10.5	11	11.1	11.6	10.4	11.9	10.8		17.7	16.2	17.7	16.1	16.5	16.7	17.4		58.3	55.2	56.1	57.4	59.2	59
		5 mm								3 mm								1 mm										5 mm								3 mm								1 mm
	NIR	0 mins	30 mins	1 hr	2 hrs	6 hrs	12 hrs	24 hrs		0 mins	30 mins	1 hr	2 hrs	6 hrs	12 hrs	24 hrs		0 mins	30 mins	1 hr	2 hrs	6 hrs	12 hrs	24 hrs			NIR	0 mins	30 mins	1 hr	2 hrs	6 hrs	12 hrs	24 hrs		0 mins	30 mins	1 hr	2 hrs	6 hrs	12 hrs	24 hrs		0 mins	30 mins	1 hr	2 hrs	6 hrs	12 hrs
		10.3	10.2	11	11.2	10.3	10.5	11.2		18	17.3	16.6	16.5	17.8	16.2	16.5		51.2	57.7	58.1	56.6	56.6	56.3	59.6				10.3	10.2	11	11.2	10.3	10.5	11.2		18	17.3	16.6	16.5	17.8	16.2	16.5		51.2	57.7	58.1	56.6	56.6	58
		10	11.3	11.7	11.7	12.1	10.4	11.6		17.5	17.4	15.9	16.2	16.8	16.5	18.9		57.1	58.3	55.5	55.9	56	56.9	58.2				10	11.3	11.7	11.7	12.1	10.4	12.1		17.5	17.4	15.9	16.2	16.8	16.5	18.9		57.4	58.3	57.3	55.9	56	58.2
		10.5	11.2	10.8	12.6	12.6	11.1	12.2		18.5	16.2	17.3	16.7	17.3	17.9	16.8		58.6	57.6	57.4	58.3	58	57	58				10.5	12.1	11.4	12.6	11.1	10.9	10.5		18.5	16.2	17.3	16.7	17.3	17.9	16.2		57.2	57.6	56.1	58.3	58	56.1
		11.2	11.2	11.6	11.3	11.8	11.9	10.3		16.9	16.2	15.9	15.9	16.2	16.2	17.5		59	58	57.2	57.1	56.1	55.2	57.1				11.2	11.4	10.5	11.8	11.6	11.6	11.7		16.2	16.7	15.9	15.9	17.1	18	16.5		56.7	58	57.4	56.8	57	56.8
		11.3	11.7	10.7	12.1	11.7	11.2	12.1		16	16.2	17.5	16.1	16.8	16.2	16.2		54.9	55.7	57.2	56.8	56.1	56.7	56.6				11.3	12.6	12.4	10.5	11	11.1	10.4		15.8	16.7	17.5	16.1	17.5	17.5	17.7		55.2	55.7	57.2	58	56.8	57.1
		11.4	10.5	10.7	11.4	10.6	10.5	10.5		15.9	16.7	18.2	17.7	17.3	16.5	16.3		57.3	56.7	58.3	57.6	59.1	55.2	58.6				11.4	11.8	13	10.9	11.7	10.5	10.3		17.3	15.9	18.2	17.7	17.5	18.5	15.8		58.6	56.7	58.3	56.1	58.6	56.6
		10.9	10.4	11.2	12.1	10.3	11.7	11.7		17.5	18.3	16.2	16.2	17.6	17.7	18.3		56.1	56.7	58.3	56.8	59.1	58.6	59.3				12.6	12.6	11.2	12.1	10.3	11.7	10.5		17.4	16.1	16.2	16.2	16.9	16.9	18.3		59.9	56.7	58.3	57	55.7	58.6
		11.3	11.4	10.9	11	10	12.2	10.3		16.9	17.8	16.2	16	16.7	17.9	17.8		58.4	59.3	59.6	57	58.1	59	58				11.8	11.8	10.9	11	10	12.2	10.3		16.9	17.8	16.2	16	16.7	17.9	17.8		58.4	59.3	59.6	56.9	56.7	59
		10.2	11.4	11.1	11.6	10.4	11.9	10.1		16.1	16.8	16.2	17	15.9	17.5	16.8		57.6	58	57	56.8	57	56.9	58.2				10.5	10.5	11.1	11.6	10.4	11.9	10.1		16.1	16.8	16.2	17	15.9	17.5	16.8		57.6	58	57	56.8	57	56.9
		5 mm								3 mm								1 mm										5 mm								3 mm								1 mm
	PMC	0 mins	30 mins	1 hr	2 hrs	6 hrs	12 hrs	24 hrs		0 mins	30 mins	1 hr	2 hrs	6 hrs	12 hrs	24 hrs		0 mins	30 mins	1 hr	2 hrs	6 hrs	12 hrs	24 hrs			PMC	0 mins	30 mins	1 hr	2 hrs	6 hrs	12 hrs	24 hrs		0 mins	30 mins	1 hr	2 hrs	6 hrs	12 hrs	24 hrs		0 mins	30 mins	1 hr	2 hrs	6 hrs	12 hrs
		11.3	13	13.1	11.6	12.8	10.7	12.5		16.8	15.9	18.2	17.1	18.5	16.1	16		57.6	57.4	58.3	56.8	59.1	56.4	59				11.3	13	13.1	11.6	12.8	10.7	12.5		16.8	15.9	18.2	17.9	16.2	16.2	18.5		57.4	56.4	58.3	56.8	59.1	56.6
		12.4	12.9	12.5	11.4	12.9	11.3	11.9		17.3	17.3	17.3	17.7	17.5	16.8	17.3		59.3	57.2	58.3	58.6	56.1	58.3	59				12.4	12.9	12.5	11.4	12.9	11.3	11.9		17.3	16.5	15.8	16	17.5	16.8	17.3		57.2	55.5	58.3	58.6	56.1	56.3
		13	11.4	11.4	12.8	11.7	11	11.2		16.7	17.4	17.9	16.9	17.9	17.7	16.2		58	56.4	59.6	59	57	58	55.6				13	11.4	11.2	11.2	11.2	12.3	11.2		16.7	17.7	18.3	15.9	16.5	17.7	16.2		56.7	57.4	59.6	59	57	57.2
		12.7	10.3	10.3	10.5	10.7	10.5	11.7		15.9	16.2	16.7	17	16.8	16.5	17		58.2	58.9	56.9	56.9	54.9	57.1	59.2				12.7	10.3	11.3	10.7	10.3	12.4	11.7		15.9	17.9	17.8	17.5	16.8	16.5	17		55.2	57.2	56.9	56.9	54.9	58.3
		12.87	12.1	12.1	12.3	11.3	12.9	12.6		16	15.8	16.7	16.7	17.3	17.7	16.7		56.1	56.1	57.7	55.4	57.3	56.6	58.1				12.87	12.6	11.4	10.5	12.1	12.2	12.6		16	15.8	16.7	16.7	17.3	17.7	16.7		56.4	59.3	57.7	55.4	57.3	58.3
		10.5	10.5	12.6	12.4	10.7	12.4	11.5		15.9	17.3	15.9	16.7	18.2	17.5	16.7		58.3	59	57.3	56.9	58.1	58.6	55.5				10.5	12.6	12.6	12.4	10	11.9	11.5		15.9	17.3	15.9	16.7	18.2	17.5	16.7		56.8	58	55.7	57.2	58	57.6
		11.7	11.7	11.8	13	11.8	12.9	13		17.5	17.4	16.1	16.5	16.7	17.4	16.5		57	57.6	56.7	57.4	56.9	57.6	57.4				11.7	11.8	11.8	13	11.8	12.9	13		17.5	17.4	16.1	16.5	16.7	17.4	16.5		57.6	58.2	56.7	58.3	56.1	58
		10.3	11	10.5	11.5	12.6	11.1	10.9		16.9	16.2	17.7	16.8	15.9	16.2	16.1		56.6	56.3	59.6	57	58.1	58	57.2				10.3	10.5	10.5	11.2	10.4	12.87	12.1		16.9	16.2	17.7	16.8	15.9	16.2	16.1		56.8	56.1	56.7	58.3	57	55.7
		10.1	10.6	11.6	11.3	11.8	11.6	11.6		16.1	16.5	18.9	17.4	17.7	16.2	17.7		58.6	56.8	57	56.8	57	57.6	56.7				10.1	11.2	11.6	10.5	10.3	11.4	10.5		16.1	16.5	18.9	17.4	17.7	16.2	17.7		58.6	56.8	57	56.8	57	57.6
		5 mm								3 mm								1 mm										5 mm								3 mm								1 mm
	NIR+PMC	0 mins	30 mins	1 hr	2 hrs	6 hrs	12 hrs	24 hrs		0 mins	30 mins	1 hr	2 hrs	6 hrs	12 hrs	24 hrs		0 mins	30 mins	1 hr	2 hrs	6 hrs	12 hrs	24 hrs			NIR+PMC	0 mins	30 mins	1 hr	2 hrs	6 hrs	12 hrs	24 hrs		0 mins	30 mins	1 hr	2 hrs	6 hrs	12 hrs	24 hrs		0 mins	30 mins	1 hr	2 hrs	6 hrs	12 hrs
		11.1	22.5	28.1	26.9	20.3	17.1	10.9		16.2	23.6	33.2	29.6	19.4	18.8	16.4		56.1	57.6	55.6	58.6	56.1	54.6	57.7				10.5	23.5	33.6	26.4	20.6	18.7	12		16.5	22.7	32.2	29.9	20.1	18.8	17.2		58.2	58.9	56.9	56.9	54.9	57.1
		11.7	21.3	27.2	25.6	19.6	17.7	11		17.8	26.1	31.5	29.1	21.5	17.9	16.7		56.2	56.9	55.3	56.3	57.2	58.1	56				10.5	23.4	36.6	25.9	21.5	18.1	11.5		16.9	28.4	31.4	30.3	21.7	19.2	17.9		56.1	56.1	57.7	55.4	57.3	56.6
		11.6	22	26.9	27.6	18.9	16.7	10.7		18.1	29	32.3	28.7	21.6	17.2	17.4		58.1	56.2	58.8	57.2	56.9	55.3	58.1				10.2	23.6	34.8	28.7	21.2	18.6	11.6		18	30.1	31.2	30	21.4	18.4	18.4		58.3	59	57.3	56.9	58.1	58.6
		10.2	23.6	27.5	26.9	19.4	17.6	10.1		16.6	26.3	33.6	28.6	20.4	17.9	16.3		56.2	57.7	54.3	57	57.6	58.6	56.1				12.1	25	35.6	27.8	21.6	17.5	12.8		17.7	28.6	33.6	28.6	20.9	18.5	16.2		57	57.6	56.7	57.4	56.9	57.6
		11.9	22.1	28.2	26	18	16.9	10.4		17.9	25.6	33.1	28.9	21.5	18.6	17.9		57.7	57.7	54	58.6	56	58	58.6				11.3	24.7	35.7	28	22.3	17.6	13.1		17.5	26.9	33.4	28.4	21.6	19.5	15.5		58	57.2	57.7	58.1	57.2	57.2
		10.5	21.5	27.9	27.2	19.2	18.3	9.9		17.2	26.8	31.9	32.4	22.8	17.4	18		57.7	56.2	53.6	58.1	56.1	56.1	56.9				11.6	22.6	36.8	28	23.4	16.4	13.2		19	27.4	32.3	32.1	23.4	17.9	19.3		55.7	57.2	56.2	56.7	56.4	58.3
		11.6	23	26.4	27.1	18.3	18.5	9.8		17.5	28.1	33.4	31	22	18	18.6		56.2	57.2	57	58.6	58.6	58.6	56.7				11.5	23.5	34.9	25.9	22.8	16.5	12.5		18.4	28.2	33.5	32	21.7	17.4	18.4		56.7	58.3	55.2	59	58	58.3
		11.6	22.7	27.1	26.7	19.9	18.1	11.4		16.8	25.7	31.2	30.4	21.4	16.8	16.4		58.4	56.1	55.6	56.9	57.6	58.1	57.3				10.9	22.4	37	26.2	23.7	17.1	12		16	29.1	31.7	30.5	21.7	18	16.8		56.7	56.4	57	54.9	55.7	59.6
		10.5	21.9	26.8	28.1	20.1	17.6	11.2		18.3	26.6	31.5	27.6	22.3	18.4	16.1		55.4	56.1	55.9	58.6	58.6	56.8	57				12.5	22.1	33.4	27.5	21.5	17	11.6		18.4	30.7	30.8	29.6	20.6	17.2	16.7		59.9	58.9	58.1	57.3	57.6	57.7
		5 mm								3 mm								1 mm										5 mm								3 mm								1 mm
	Hyperoxia	0 mins	30 mins	1 hr	2 hrs	6 hrs	12 hrs	24 hrs		0 mins	30 mins	1 hr	2 hrs	6 hrs	12 hrs	24 hrs		0 mins	30 mins	1 hr	2 hrs	6 hrs	12 hrs	24 hrs			Hyperoxia	0 mins	30 mins	1 hr	2 hrs	6 hrs	12 hrs	24 hrs		0 mins	30 mins	1 hr	2 hrs	6 hrs	12 hrs	24 hrs		0 mins	30 mins	1 hr	2 hrs	6 hrs	12 hrs
		10.4	13.6	17.4	19.2	10.7	11.6	9.7		16.3	17.3	22.4	18.4	17.2	17.2	16.1		56.1	57.6	55.6	57.6	56.9	56	56.1				11.4	13.2	17.2	18.1	15.7	11.2	10.7		16.1	18.5	22.4	18.7	18.4	18.7	15.3		57	58.1	56	56.3	56.4	56.6
		10.1	14.2	17.5	19.1	10.2	12.1	10.9		16.8	18	22.1	18.1	17.9	17.6	16.5		58.6	58.1	57.3	57.2	55.3	57.3	57.2				10.5	14	17.5	18.4	14.4	12	11.2		16.6	17.3	22.9	16.9	17.1	16.5	16.2		57.1	57.8	56.1	58.2	58.3	56.1
		10	13.2	17.6	18.5	10.3	12.1	10.6		17	16.4	21.4	18.4	17.4	17.2	16.3		56.1	56.3	57.6	56.2	58.8	58.6	56.8				12	13	17.4	18.3	15.3	12	11.4		17.2	19.5	21.4	17.1	16.9	14.8	15.4		57.6	57	58.6	58.6	57.1	57.2
		12	12.8	18.2	18.5	11.5	13	10.2		17.5	15.8	22.1	17.9	18.1	18.2	16.5		57.2	56.9	55.3	58.1	54.3	55.2	58.6				10.5	12.7	18	18.7	17.1	10.2	12		18	15.8	22.6	18	18.2	17.5	17		56.1	57.1	56.7	58.3	56.1	52.4
		11.4	13.1	18.1	17.9	12.2	12.4	10.5		17.6	17.2	21.9	19	17.2	16.9	17.3		56.9	56.9	52.4	56.2	54	57.2	57				10.2	13.7	16.6	18.9	16.7	11.5	10.6		17.4	17	20.5	19.1	16.5	15.9	15		58.6	57.6	56.7	58.3	57	58.6
		11.2	14.4	17.6	18.6	10	11.6	12.6		16.9	16.4	20.3	18.3	16.9	16	16.9		58.1	58.6	58.6	57.7	53.6	57	58.6				11.9	13.5	16.8	19	14.8	11.9	12.3		17.2	16.4	23.1	16.8	16.5	16.7	12.6		59	58.1	58.2	58	58.1	57.2
		10.9	13.6	17.2	18.9	9.9	11.8	11.8		16.4	17.5	21.5	16.5	16.5	17	17.5		56.2	57.6	58.1	57.7	54	58.6	56.9				11.4	12.5	17.3	18.8	15.4	11.7	11.9		16.8	17.8	21.2	16.5	17.4	17.5	14.3		55.6	58.6	56.1	55.5	57.2	56.8
		11.1	12.4	17	19	10.5	11.6	11.1		18	17.3	21.6	17.2	16.5	16.4	16.2		58.6	58.6	56.8	56.2	53.6	58.1	58.8				11.2	12.2	17.2	19.2	16.6	13	10.6		18.1	16.9	21.6	17.1	17.2	18.2	15.9		59.2	59	58.6	57.4	58.3	57.6
		11.4	13	16.9	18.6	10.1	12	12		17.9	16	20.9	18.2	17	17.4	17.5		56.7	56.9	50.9	55.2	54.9	56.7	58.4				10.5	14.1	18	18.4	17	12.4	10.5		19	19.9	21.5	15.9	19.2	17.3	16.2		57.6	57.4	58.3	58	58.3	56.8
Day 5		5 mm								3 mm								1 mm								Day 6		5 mm								3 mm								1 mm
		0 mins	30 mins	1 hr	2 hrs	6 hrs	12 hrs	24 hrs		0 mins	30 mins	1 hr	2 hrs	6 hrs	12 hrs	24 hrs		0 mins	30 mins	1 hr	2 hrs	6 hrs	12 hrs	24 hrs				0 mins	30 mins	1 hr	2 hrs	6 hrs	12 hrs	24 hrs		0 mins	30 mins	1 hr	2 hrs	6 hrs	12 hrs	24 hrs		0 mins	30 mins	1 hr	2 hrs	6 hrs	12 hrs
	Control	11.7	13.1	11.6	10.7	11.4	10.9	11		17.9	16.9	17.9	16.5	16.3	17.1	18		56.7	58.3	56.8	59.1	57.2	58.7	57.6			Control	12.1	11.9	12.3	10.7	11.3	12.9	12.6		17.9	16.9	17.9	16.5	16.3	17.1	18		57.1	58.3	58.1	56.6	56.6	58.7
		12.6	11.5	12.4	10.5	10.2	12.4	11.5		17.7	18.3	16.2	17.7	18.3	17.5	17.5		58	57	57.2	56.4	56.3	56.4	59.3				10.5	11.5	12.4	10.5	10.2	12.4	11.5		17.7	18.3	16.2	17.7	18.3	17.5	17.5		58	57.6	57.4	56.4	56.3	56.4
		11.3	12.3	11.9	11.7	12.7	10.3	13		17.9	17.8	16.2	17.9	17.8	17.5	18.5		56.1	57.1	58.3	55.5	56.1	58.3	58				11.7	12.3	12.2	11.7	10.7	12.1	13		17.9	17.8	16.2	17.9	17.8	17.5	18.5		56.1	58	57.2	55.5	57.2	56.8
		12.1	10	11.2	10.4	12.87	12.1	10.9		17.5	16.8	16.5	16	16.2	16.9	16.9		57	58.6	57.6	57.4	58.6	57.1	58.2				10.4	10	11.9	11.2	10.8	11.1	10.9		17.5	16.8	16.5	16	16.2	16.9	16.9		57	55.7	57.2	57.4	58.3	57.6
		11.4	9.8	10.5	10.3	11.4	10.5	10.7		16.2	17.3	17.7	16.2	16.2	18.2	17		56.9	59	58.1	57.2	59	56.8	56.1				10.3	9.8	11.2	11.2	10.8	11	10.7		16.2	17.3	17.7	16.2	16.2	18.2	17		56.9	56.7	58.3	57.2	58.3	56.8
		10.5	11.8	11.8	10.9	11	11.7	11.3		16.2	16.7	15.8	15.9	16.7	17	16.7		57.3	56.2	56.7	56.4	58.6	57.6	58.6				10.5	10.7	10.5	10.4	10	9.8	11.3		16.2	16.7	15.8	15.9	16.7	17	16.7		57.3	56.2	56.7	56.4	59.6	57
		10.7	10.5	10.5	11.1	11.6	11	11.4		15.8	15.9	16.7	17.4	17.9	16.1	16.2		57.9	55.2	59.9	58.9	56.9	56	57.2				10.7	10.7	10.4	11.4	10.5	10	11.4		15.8	15.9	16.7	17.4	17.9	16.1	16.2		57.9	55.2	59.9	58.9	56.9	56
		11.2	11.3	11.7	11.7	11.8	11.3	11.5		17.3	17.9	15.9	16.2	16.7	16.3	16.5		59.2	56.7	55.2	55.6	56.7	58.4	57.6				11.2	11.3	11.4	11.1	11.5	11.3	11.5		17.3	17.9	15.9	16.2	16.7	16.3	16.5		59.2	56.7	55.2	55.6	56.7	58.4
		10.5	11	11.1	11.6	10.4	11.9	10.8		16.2	16.2	18.5	16.1	16	16.2	16.8		58.3	55.2	56.1	57.4	59.2	59	57				10.5	11	11.1	11.6	10.4	11.9	10.8		16.2	16.2	18.5	16.1	16	16.2	16.8		58.3	55.2	56.1	57.4	59.2	59
		5 mm								3 mm								1 mm										5 mm								3 mm								1 mm
	NIR	0 mins	30 mins	1 hr	2 hrs	6 hrs	12 hrs	24 hrs		0 mins	30 mins	1 hr	2 hrs	6 hrs	12 hrs	24 hrs		0 mins	30 mins	1 hr	2 hrs	6 hrs	12 hrs	24 hrs			NIR	0 mins	30 mins	1 hr	2 hrs	6 hrs	12 hrs	24 hrs		0 mins	30 mins	1 hr	2 hrs	6 hrs	12 hrs	24 hrs		0 mins	30 mins	1 hr	2 hrs	6 hrs	12 hrs
		11.5	10.6	10.1	10.5	9.9	10.5	11		16.9	17.9	16.1	16.5	16	16.2	16.8		58	58.9	56	56.6	56.6	56.3	59.6				10	9.7	10.3	11.7	10.2	11	10.2		15.9	16.7	16.2	17.5	18.5	16.2	18.2		57.3	56.9	57.3	56.9	59	58.1
		9.9	11.2	11.5	10.2	10.1	10.5	9.9		17	17.3	17.7	16.2	17.5	16.8	17.3		55.5	59	56.3	55.9	56	56.9	58.2				10.1	10.5	9.9	11.9	10.3	11.7	10		17.9	17.7	16.2	16.2	18.2	16	17		56.1	57.4	56	56.1	55.6	58.6
		12.1	10.9	12.2	10	11.5	10.2	12		16.7	17.4	17.5	16.9	17.9	17.7	16.2		58.2	58.6	56.9	59.6	58	57	58				11.4	10.5	10.7	11.4	10.6	10.6	11.4		15.9	17.3	17.9	16.2	17.9	17.5	16.7		57.3	57.6	58.4	57.7	56.1	58.1
		12.5	12.5	9.7	9.9	12.2	10	12.1		15.9	16.2	17.3	17	17.3	17.9	16.2		59.3	58.1	57.8	57.8	56.1	57.1	55.7				10.9	10.4	11.2	12.1	10.3	11.7	11.7		17.9	16.2	16.2	16.5	16.7	17.4	15.9		56.1	56.8	58.6	56.8	57	58.6
		10.5	11.1	10.5	11.5	12.6	11.1	12.2		16.7	17.4	17.9	16.9	17.9	17.7	16.2		58.6	57.6	57.4	59.6	58	57	58				10.7	11.6	12.1	11	12.4	11.2	12.1		16.9	16.2	16.5	16.8	15.9	16.2	16.1		58.4	59.3	58.6	57.2	59.2	59
		11.2	11.2	11.6	11.3	11.8	9.8	10.2		15.9	16.2	16.7	17	16.8	16.5	17.3		59	58	57.2	56.1	56.1	54.9	56.1				10.3	10.2	11	11.2	10.3	10.5	11.2		18	17.3	16.6	16.5	17.8	16.2	16.5		51.2	57.7	58.1	56.6	56.6	56.3
		11.3	11.7	10.7	12.1	11.7	10.4	11.6		16	15.8	15.9	16.7	17.3	17.7	17.9		54.9	55.7	58.3	55.2	56.1	57.3	58.6				10	11.3	11.7	11.7	12.1	10.4	11.6		17.5	17.4	15.9	16.2	16.8	16.5	18.9		57.1	58.3	55.5	55.9	56	56.9
		11.4	10.5	10.7	11.4	10.6	10.6	11.4		15.9	17.3	17.9	16.2	17.9	17.5	16.7		57.3	57.6	58.4	57.7	56.1	58.1	59				10.5	11.2	10.8	12.6	12.6	11.1	12.2		18.5	16.2	17.3	16.7	17.3	17.9	16.8		58.6	57.6	57.4	58.3	58	57
		11.3	11.4	10.9	11	10	12.2	10.3		16.9	17.8	16.2	16	16.7	17.9	17.8		58.4	59.3	59.6	57	58.1	59	58				10.5	10.5	11.1	11.6	10.4	11.9	10.1		16.1	16.8	16.2	17	15.9	17.5	16.8		57.6	58	57	56.8	57	56.9
		5 mm								3 mm								1 mm										5 mm								3 mm								1 mm
	PMC	0 mins	30 mins	1 hr	2 hrs	6 hrs	12 hrs	24 hrs		0 mins	30 mins	1 hr	2 hrs	6 hrs	12 hrs	24 hrs		0 mins	30 mins	1 hr	2 hrs	6 hrs	12 hrs	24 hrs			PMC	0 mins	30 mins	1 hr	2 hrs	6 hrs	12 hrs	24 hrs		0 mins	30 mins	1 hr	2 hrs	6 hrs	12 hrs	24 hrs		0 mins	30 mins	1 hr	2 hrs	6 hrs	12 hrs
		13	11.4	11.2	11.2	11.2	12.3	11.2		16.7	17.7	18.3	15.9	16.5	17.7	16.2		56.7	57.4	59.6	59	57	57.2	59				12.4	11.1	11.5	11	11.9	11.2	12		18.7	16.2	17.7	15.9	18.2	17.1	18		57.6	57.7	57.6	58.1	57.3	56.9
		12.7	10.3	11.3	10.7	10.3	12.4	11.7		15.9	17.9	17.8	17.5	16.8	16.5	17		55.2	57.2	56.9	56.9	54.9	58.3	54.9				12.6	11.2	12.5	12	12.9	12.6	11.7		17.9	16.1	16.5	16.7	16.2	17.5	17.5		59.3	58.1	58.1	57.1	56.8	56.9
		12.87	12.6	11.4	10.5	12.1	12.2	12.6		16	15.8	16.7	16.7	17.3	17.7	16.7		56.4	59.3	57.7	55.4	57.3	58.3	57.3				11.3	11.3	12.6	11.5	13	12.8	12.9		16.5	17.8	16.2	16.7	16.2	17.5	18.5		58	55.4	58.6	57.6	57.3	56.1
		10.5	12.6	12.6	12.4	10	11.9	11.5		15.9	17.3	15.9	16.7	18.2	17.5	16.7		56.8	58	55.7	57.2	58	57.6	56.1				12.4	12.9	12.5	11.4	12.9	11.3	11.9		17.7	18.3	16.2	16.7	16.2	17.5	17.5		59.3	56.1	55.6	58.6	56.1	58.3
		11.3	13	13.1	11.6	12.8	10.7	12.5		16.8	15.9	18.2	17.1	18.5	16.1	16		57.6	57.4	58.3	56.8	59.1	56.4	59				13	11.4	11.4	12.8	11.7	11	11.2		17.9	17.8	16.2	17.5	16.8	17.5	18.5		58	57.2	56.9	59	58.6	57.1
		12.4	12.9	12.5	11.4	12.9	11.3	11.9		17.3	17.3	17.3	17.7	17.5	16.8	17.3		59.3	57.2	58.3	58.6	56.1	58.3	59				11.3	13	13.1	11.6	12.8	10.7	12.5		16.8	15.9	18.2	17.1	18.5	16.1	16		57.6	57.4	58.3	56.8	59.1	56.4
		13	11.4	11.4	12.8	11.7	11	11.2		16.7	17.4	17.9	16.9	17.9	17.7	16.2		58	56.4	59.6	59	57	58	55.6				12.4	12.9	12.5	11.4	12.9	11.3	11.9		17.3	17.3	17.3	17.7	17.5	16.8	17.3		59.3	57.2	58.3	58.6	56.1	58.3
		11	12	11.6	12.9	11.9	11.6	11.6		16.3	15.9	16.2	17	17.9	16.3	16.5		55.6	57.6	56.2	57.8	56.1	59	56.3				13	11.4	11.4	12.8	11.7	11	11.2		16.7	17.4	17.9	16.9	17.9	17.7	16.2		58	56.4	59.6	59	57	58
		12	12.6	12.3	13.6	12.5	12.4	11.4		18.2	17.5	18.5	16.1	17.5	16.1	16.5		58.3	56.8	58.6	56.8	57	57.6	56.7				11.7	11.8	11.8	13	11.8	12.9	13		17.5	17.4	16.1	16.5	16.7	17.4	16.5		57.6	58.2	56.7	58.3	56.1	58
		5 mm								3 mm								1 mm										5 mm								3 mm								1 mm
	NIR+PMC	0 mins	30 mins	1 hr	2 hrs	6 hrs	12 hrs	24 hrs		0 mins	30 mins	1 hr	2 hrs	6 hrs	12 hrs	24 hrs		0 mins	30 mins	1 hr	2 hrs	6 hrs	12 hrs	24 hrs			NIR+PMC	0 mins	30 mins	1 hr	2 hrs	6 hrs	12 hrs	24 hrs		0 mins	30 mins	1 hr	2 hrs	6 hrs	12 hrs	24 hrs		0 mins	30 mins	1 hr	2 hrs	6 hrs	12 hrs
		10.5	23.5	33.6	26.4	20.6	18.7	12		16.5	22.7	32.2	29.9	20.1	18.8	17.2		58.2	58.9	56.9	56.9	54.9	57.1	56.9				11.2	21.3	34	26.8	20.9	16.7	12		16.6	23.7	31.3	29.4	19.3	1807	16.7		56.9	52.4	55.6	57.6	56.9	56
		10.5	23.4	36.6	25.9	21.5	18.1	11.5		16.9	28.4	31.4	30.3	21.7	19.2	17.9		56.1	56.1	57.7	55.4	57.3	56.6	55.4				10.7	22	36.1	25.7	21	18.1	11.7		17.2	25.6	30.6	29.6	22.4	18.5	17.5		57.8	52	56	58.1	55.4	56.1
		10.2	23.6	34.8	28.7	21.2	18.6	11.6		18	30.1	31.2	30	21.4	18.4	18.4		58.3	59	57.3	56.9	58.1	58.6	56.9				11.5	23.6	33.4	27.7	21	18.3	11.4		18.2	29.1	32.3	28.9	20.6	17	16.5		56.1	54.6	50.3	56.7	56.9	58.6
		12.1	25	35.6	27.8	21.6	17.5	12.8		17.7	28.6	33.6	28.6	20.9	18.5	16.2		57	57.6	56.7	57.4	56.9	57.6	57.2				12.1	23	32.1	27.5	20.9	17.9	11.5		16.9	26.5	31.5	28.4	20.8	17.9	16.7		57.2	57.6	58.6	56.1	56.9	58.1
		11.3	24.7	35.7	28	22.3	17.6	13.1		17.5	26.9	33.4	28.4	21.6	19.5	15.5		58	57.2	57.7	58.1	57.2	57.2	56.1				12.7	21.7	31.3	25.9	21.7	17	10.7		16.5	25.6	33.8	28.8	21.6	18.5	17.7		56.9	56	58	58.6	56.8	57.8
		11.6	22.6	36.8	28	23.4	16.4	13.2		19	27.4	32.3	32.1	23.4	17.9	19.3		55.7	57.2	56.2	56.7	56.4	58.3	58.6				11.8	20.9	31.1	26.4	20.8	16.9	12		17.3	26.7	32	31.6	22.2	17.9	16.7		57	56.1	56.1	57.4	56.3	56.9
		11.5	23.5	34.9	25.9	22.8	16.5	12.5		18.4	28.2	33.5	32	21.7	17.4	18.4		56.7	58.3	55.2	59	58	58.3	59				10.4	23.4	32.4	27	19.6	17.5	10.6		17	28	33.6	31.2	21.4	18.2	16.6		58.6	58.6	58.6	57.2	57	56.7
		10.9	22.4	37	26.2	23.7	17.1	12		16	29.1	31.7	30.5	21.7	18	16.8		56.7	56.4	57	54.9	55.7	59.6	55.6				11.6	22.7	33.7	27.2	20.1	16.5	11		16.5	25.3	30.7	30.5	20.6	17.9	17.5		57.8	58.6	56.8	57.6	58.1	57.3
		12.5	22.1	33.4	27.5	21.5	17	11.6		18.4	30.7	30.8	29.6	20.6	17.2	16.7		59.9	58.9	58.1	57.3	57.6	57.7	58.6				10	22.5	34.5	26.9	22.2	17.4	11.2		18.1	26	31.4	26.9	21.2	18.2	15.9		55.2	58.6	55.1	55.2	54.9	56.7
		5 mm								3 mm								1 mm										5 mm								3 mm								1 mm
	Hyperoxia	0 mins	30 mins	1 hr	2 hrs	6 hrs	12 hrs	24 hrs		0 mins	30 mins	1 hr	2 hrs	6 hrs	12 hrs	24 hrs		0 mins	30 mins	1 hr	2 hrs	6 hrs	12 hrs	24 hrs			Hyperoxia	0 mins	30 mins	1 hr	2 hrs	6 hrs	12 hrs	24 hrs		0 mins	30 mins	1 hr	2 hrs	6 hrs	12 hrs	24 hrs		0 mins	30 mins	1 hr	2 hrs	6 hrs	12 hrs
		11.4	13.2	17.2	18.1	15.7	11.2	10.7		16.1	18.5	22.4	18.7	18.4	18.7	15.3		57	58.1	56	56.3	56.4	56.6	58.1				10.3	13.7	17.5	17.3	9.7	12	9.7		16.2	17.6	22.5	18.6	17.3	17.7	16.5		56.8	58.6	54	59	56.3	57.6
		10.5	14	17.5	18.4	14.4	12	11.2		16.6	17.3	22.9	16.9	17.1	16.5	16.2		57.1	57.8	56.1	58.2	58.3	56.1	56.7				10.2	13.2	17.4	17.6	10.2	9.7	9.9		16.9	17.3	22.3	18.3	17.9	17.7	16.1		55.9	56.9	55.3	56	57.2	58.1
		12	13	17.4	18.3	15.3	12	11.4		17.2	19.5	21.4	17.1	16.9	14.8	15.4		57.6	57	58.6	58.6	57.1	57.2	56.1				9.9	12.9	17.3	18.9	10.3	11	10.6		17.2	16.4	22.4	17.9	17	17.9	16.3		56.9	56	56.3	56.1	57.1	57.8
		10.5	12.7	18	18.7	17.1	11.2	12		18	15.8	22.6	18	18.2	17.5	17		56.1	57.1	56.7	58.3	56.1	52.4	58.6				12.1	11.8	17.6	17.2	12.5	11.6	10.2		17.5	15.9	22.5	18.6	18.5	17.5	16.1		55.5	56.1	55.1	58.6	57.6	58.6
		10.2	13.7	16.6	18.9	16.7	11.5	10.6		17.4	17	20.5	19.1	16.5	15.9	15		58.6	57.6	56.7	58.3	57	58.6	57.2				11	12.6	18.1	18.5	10.2	11.7	10		17.6	17	21.9	19	16.2	16.2	17.1		55	58.6	55.4	56.9	56	58
		11.9	13.5	16.8	19	14.8	11.9	12.3		17.2	16.4	23.1	16.8	16.5	16.7	12.6		59	58.1	58.2	58	58.1	57.2	59				11.2	14	17.2	17.9	10	10.9	12.5		16.9	16.3	23	18.1	16.5	16	18		55.3	56.9	56.3	57.6	56.1	56.1
		11.4	12.5	17.3	18.8	15.4	11.7	11.9		16.8	17.8	21.2	16.5	17.4	17.5	14.3		55.6	58.6	56.1	55.5	57.2	56.8	58				10.8	13.2	17	18	9.7	10.3	12.6		16.5	17.3	21.2	17	16.5	16.8	18.5		57.7	56.7	57	58.1	58.6	58.6
		11.2	12.2	17.2	19.2	16.6	13	10.6		18.1	16.9	21.6	17.1	17.2	18.2	15.9		59.2	59	58.6	57.4	58.3	57.6	58.2				11.3	12.7	17.6	18.2	10.2	10.1	11.9		18	17.2	22.6	17.6	17.1	17.3	17.7		56.2	58.1	55.6	56.2	57.6	58.1
		10.5	14.1	18	18.4	17	12.4	10.5		19	19.9	21.5	15.9	19.2	17.3	16.2		57.6	57.4	58.3	58	58.3	56.8	56.1				11.6	13	17.3	17.2	10.1	9.7	11		17.7	15.4	21.5	17.2	17.5	17.9	17.5		55.2	57.8	55.1	58.6	58.6	57
Day 7		5 mm								3 mm								1 mm
		0 mins	30 mins	1 hr	2 hrs	6 hrs	12 hrs	24 hrs		0 mins	30 mins	1 hr	2 hrs	6 hrs	12 hrs	24 hrs		0 mins	30 mins	1 hr	2 hrs	6 hrs	12 hrs	24 hrs
	Control	11	10.2	11.6	10.1	11.5	11.2	11.5		16.2	16.2	16.6	16.5	16.9	16.2	16.5		57.4	60.1	55.6	59.1	57.2	58.7	55.9
		10.2	10	11	10.5	11.2	11	11.4		15.8	15.9	15.9	16.2	16.1	16.5	18.9		59.2	56.3	57.2	56.4	56.3	56.4	56.6
		10.9	11	10.3	10.5	10.6	10.9	10.7		16.7	16	18	17	17.5	16.2	16.8		45.5	58.1	58.3	55.5	58.2	58.3	56.1
		10.1	11.2	10.3	11	10.6	12.5	10.9		15.9	16.2	16.2	16.9	17.3	16	17.1		48.6	56.2	59	57.4	58.6	57.1	57.2
		12.5	10.7	10	11.6	10.2	12.1	10.2		16	16.2	16.8	17.5	18.1	17.9	18.5		51.2	57.7	58.1	57.2	57.2	56.8	58.3
		11.4	12	9.7	11.7	10	9.7	10.3		17.5	16.7	17.4	17.7	16.6	17	18.2		57.3	56.2	56.7	56.4	57	57.1	58.1
		11.3	12.2	9.9	11.9	10.1	10.5	9.9		17.3	18.3	17	17.9	17.3	16.7	17		57.9	55.2	59.9	58.9	58.1	58.8	57.2
		10.8	9.7	10.2	10.3	10.7	10.2	12		17	17.41	17.7	16.3	16.9	17.9	16.1		59.2	56.7	55.2	55.6	56.7	58.4	57.6
		9.8	10.2	10.1	12.4	10.2	10	12.1		18.3	17.1	16.1	17.4	17	17.3	17.7		58.3	55.2	56.1	57.4	59.2	59	57
		5 mm								3 mm								1 mm
	NIR	0 mins	30 mins	1 hr	2 hrs	6 hrs	12 hrs	24 hrs		0 mins	30 mins	1 hr	2 hrs	6 hrs	12 hrs	24 hrs		0 mins	30 mins	1 hr	2 hrs	6 hrs	12 hrs	24 hrs
		11.3	12.6	12.4	10.5	11	11.1	10.4		15.8	16.7	17.5	16.1	17.5	17.5	17.7		55.2	55.7	57.2	58	56.8	57.1	56.7
		11.4	11.8	13	10.9	11.7	10.5	10.3		17.3	15.9	18.2	17.7	17.5	18.5	15.8		58.6	56.7	58.3	56.1	58.6	56.6	57
		10.9	10.4	11.2	12.1	10.3	11.7	11.7		17.5	18.3	16.2	16.2	17.6	17.7	18.3		56.1	56.7	58.3	56.8	59.1	58.6	59.3
		11.3	11.4	10.9	11	10	12.2	10.3		16.9	17.8	16.2	16	16.7	17.9	17.8		58.4	59.3	59.6	57	58.1	59	58
		10.2	11.4	11.1	11.6	10.4	11.9	10.1		16.1	16.8	16.2	17	15.9	17.5	16.8		57.6	58	57	56.8	57	56.9	58.2
		10.9	10.4	11.2	12.1	10.3	11.7	11.7		17.9	16.2	16.2	16.5	16.7	17.4	15.9		56.1	56.8	58.6	56.8	57	58.6	59.3
		10.7	11.6	12.1	11	12.4	11.2	12.1		16.9	16.2	16.5	16.8	15.9	16.2	16.1		58.4	59.3	58.6	57.2	59.2	59	58
		11.1	10.7	12.8	11.5	9.9	13.1	10.2		16.1	16.5	18.9	17.4	17.7	16.2	17.7		57.6	58	58.3	56.8	58.6	56.9	58.2
		12.1	10.9	12.2	10	11.5	10.2	12		16.7	17.4	17.5	16.9	17.9	17.7	16.2		58.2	58.6	56.9	59.6	58	57	58
		5 mm								3 mm								1 mm
	PMC	0 mins	30 mins	1 hr	2 hrs	6 hrs	12 hrs	24 hrs		0 mins	30 mins	1 hr	2 hrs	6 hrs	12 hrs	24 hrs		0 mins	30 mins	1 hr	2 hrs	6 hrs	12 hrs	24 hrs
		10.5	12.6	12.6	12.4	10	11.9	11.5		15.9	17.3	15.9	16.7	18.2	17.5	16.7		56.8	58	55.7	57.2	58	57.6	56.1
		11.7	11.8	11.8	13	11.8	12.9	13		17.5	17.4	16.1	16.5	16.7	17.4	16.5		57.6	58.2	56.7	58.3	56.1	58	57.4
		11.3	11.3	12.6	11.5	13	12.8	12.9		16.5	17.8	16.2	16.7	16.2	17.5	18.5		58	55.4	58.6	57.6	57.3	56.1	55.6
		13.2	12.5	11.9	12.3	12.7	10.9	13		17	16.8	16.2	18.2	15.9	16.3	16.9		58.2	58	57	58.1	56	57.2	59.2
		13.7	10.9	11	10.9	13.1	10.5	13.5		18.5	17.3	17.7	16.2	16.2	18.2	17		56.1	56.1	57.1	57.8	56.1	57.1	56.9
		12.4	12.9	12.5	11.4	12.9	11.3	11.9		17.7	18.3	16.2	16.7	16.2	17.5	17.5		59.3	56.1	55.6	58.6	56.1	58.3	59
		13	11.4	11.4	12.8	11.7	11	11.2		17.9	17.8	16.2	17.5	16.8	17.5	18.5		58	57.2	56.9	59	58.6	57.1	55.6
		10.3	11	10.5	11.5	12.6	11.1	10.9		16.9	16.2	17.7	16.8	15.9	16.2	16.1		56.6	56.3	59.6	57	58.1	58	57.2
		10.1	10.6	11.6	11.3	11.8	11.6	11.6		16.1	16.5	18.9	17.4	17.7	16.2	17.7		58.6	56.8	57	56.8	57	57.6	56.7
		5 mm								3 mm								1 mm
	NIR+PMC	0 mins	30 mins	1 hr	2 hrs	6 hrs	12 hrs	24 hrs		0 mins	30 mins	1 hr	2 hrs	6 hrs	12 hrs	24 hrs		0 mins	30 mins	1 hr	2 hrs	6 hrs	12 hrs	24 hrs
		11.1	22.5	28.1	26.9	20.3	17.1	10.9		16.2	23.6	33.2	29.6	19.4	18.8	16.4		56.1	57.6	55.6	58.6	56.1	54.6	57.7
		11.7	21.3	27.2	25.6	19.6	17.7	11		17.8	26.1	31.5	29.1	21.5	17.9	16.7		56.2	56.9	55.3	56.3	57.2	58.1	56
		11.6	22	26.9	27.6	18.9	16.7	10.7		18.1	29	32.3	28.7	21.6	17.2	17.4		58.1	56.2	58.8	57.2	56.9	55.3	58.1
		10.2	23.6	27.5	26.9	19.4	17.6	10.1		16.6	26.3	33.6	28.6	20.4	17.9	16.3		56.2	57.7	54.3	57	57.6	58.6	56.1
		11.9	22.1	28.2	26	18	16.9	10.4		17.9	25.6	33.1	28.9	21.5	18.6	17.9		57.7	57.7	54	58.6	56	58	58.6
		10.5	21.5	27.9	27.2	19.2	18.3	9.9		17.2	26.8	31.9	32.4	22.8	17.4	18		57.7	56.2	53.6	58.1	56.1	56.1	56.9
		11.6	23	26.4	27.1	18.3	18.5	9.8		17.5	28.1	33.4	31	22	18	18.6		56.2	57.2	57	58.6	58.6	58.6	56.7
		11.6	22.7	27.1	26.7	19.9	18.1	11.4		16.8	25.7	31.2	30.4	21.4	16.8	16.4		58.4	56.1	55.6	56.9	57.6	58.1	57.3
		10.5	21.9	26.8	28.1	20.1	17.6	11.2		18.3	26.6	31.5	27.6	22.3	18.4	16.1		55.4	56.1	55.9	58.6	58.6	56.8	57
		5 mm								3 mm								1 mm
	Hyperoxia	0 mins	30 mins	1 hr	2 hrs	6 hrs	12 hrs	24 hrs		0 mins	30 mins	1 hr	2 hrs	6 hrs	12 hrs	24 hrs		0 mins	30 mins	1 hr	2 hrs	6 hrs	12 hrs	24 hrs
		10.4	13.6	17.4	19.2	10.7	11.6	9.7		16.3	17.3	22.4	18.4	17.2	17.2	16.1		56.1	57.6	55.6	57.6	56.9	56	56.1
		10.1	14.2	17.5	19.1	10.2	12.1	10.9		16.8	18	22.1	18.1	17.9	17.6	16.5		58.6	58.1	57.3	57.2	55.3	57.3	57.2
		10	13.2	17.6	18.5	10.3	12.1	10.6		17	16.4	21.4	18.4	17.4	17.2	16.3		56.1	56.3	57.6	56.2	58.8	58.6	56.8
		12	12.8	18.2	18.5	11.5	13	10.2		17.5	15.8	22.1	17.9	18.1	18.2	16.5		57.2	56.9	55.3	58.1	54.3	55.2	58.6
		11.4	13.1	18.1	17.9	12.2	12.4	10.5		17.6	17.2	21.9	19	17.2	16.9	17.3		56.9	56.9	52.4	56.2	54	57.2	57
		11.2	14.4	17.6	18.6	10	11.6	12.6		16.9	16.4	20.3	18.3	16.9	16	16.9		58.1	58.6	58.6	57.7	53.6	57	58.6
		10.9	13.6	17.2	18.9	9.9	11.8	11.8		16.4	17.5	21.5	16.5	16.5	17	17.5		56.2	57.6	58.1	57.7	54	58.6	56.9
		11.1	12.4	17	19	10.5	11.6	11.1		18	17.3	21.6	17.2	16.5	16.4	16.2		58.6	58.6	56.8	56.2	53.6	58.1	58.8
		11.4	13	16.9	18.6	10.1	12	12		17.9	16	20.9	18.2	17	17.4	17.5		56.7	56.9	50.9	55.2	54.9	56.7	58.4
[truncated: 1 more columns]

## Sheet: Figure 3a
		1	2	3	4	5	6	Average	Normalize											1	2	3	4	5	6	Average	Normalize
HCT116	0 h	0.473	0.471	0.406	0.449	0.466	0.459	0.454	1									MCG803	0 h	0.357	0.348	0.343	0.335	0.357	0.348	0.348	1
	24 h Control	0.729	0.769	0.793	0.833	0.726	0.756	0.767667	1.6909	1.60573	1.69383	1.7467	1.8348	1.59912	1.6652				24 h Control	0.866	0.765	0.738	0.708	0.654	0.735	0.744333	2.13889	2.48851	2.19828	2.12069	2.03448	1.87931	2.11207
	24 h NIR-PMC	0.482	0.537	0.434	0.401	0.468	0.499	0.470167	1.03561	1.06167	1.18282	0.955947	0.88326	1.03084	1.09912				24 h NIR-PMC	0.533	0.498	0.508	0.591	0.495	0.522	0.5245	1.50718	1.53161	1.43103	1.45977	1.69828	1.42241	1.5
							4.09432e-07								4.09432e-07										4.63337e-05
		1	2	3	4	5	6	Average	Normalize											1	2	3	4	5	6	Average	Normalize
4T1	0 h	0.921	0.903	1.06	0.912	0.91	0.923	0.938167	1.00001									HeLa	0 h	0.683	0.704	0.7	0.696	0.707	0.715	0.700833	1
	24 h Control	1.306	1.527	1.458	1.478	1.447	1.434	1.44167	1.5367	1.39208	1.62764	1.55409	1.57541	1.54237	1.52851				24 h Control	1.446	1.416	1.354	1.372	1.231	1.428	1.3745	1.96124	2.06326	2.02045	1.93199	1.95767	1.75648	2.03757
	24 h NIR-PMC	0.902	0.986	0.974	0.878	0.943	1.028	0.951833	1.01457	0.96145	1.05099	1.0382	0.935868	1.00515	1.09575				24 h NIR-PMC	1.165	1.104	1.034	1.247	1.187	1.199	1.156	1.64946	1.66231	1.57527	1.47539	1.77931	1.6937	1.71082
							1.40884e-07																		0.000616381
		1	2	3	4	5	6	Average	Normalize											1	2	3	4	5	6	Average	Normalize
HepG2	0 h	0.726	0.785	0.735	0.799	0.783	0.852	0.78	1									A549	0 h	1.15	1.184	1.122	1.139	1.087	1.118	1.13333	1
	24 h Control	1.608	2.307	1.754	1.953	1.805	1.533	1.82667	2.34188	2.06154	2.95769	2.24872	2.50385	2.3141	1.96538				24 h Control	1.854	2.016	2.045	2.147	2.356	2.036	2.07567	1.83147	1.63588	1.77882	1.80441	1.89441	2.07882	1.79647
	24 h NIR-PMC	0.788	0.756	0.788	0.749	0.802	0.799	0.780333	1.00043	1.01026	0.969231	1.01026	0.960256	1.02821	1.02436				24 h NIR-PMC	1.696	1.726	2.362	1.651	1.442	1.962	1.8065	1.59397	1.49647	1.52294	2.08412	1.45676	1.27235	1.73118
							3.43211e-06																		0.0968064
		1	2	3	4	5	6	Average	Normalize
VX2	0 h	0.495	0.504	0.493	0.519	0.558	0.503	0.512	1
	24 h Control	0.786	0.797	0.749	0.793	0.756	0.748	0.7715	1.50684	1.53516	1.55664	1.46289	1.54883	1.47656	1.46094
	24 h NIR-PMC	0.577	0.543	0.651	0.634	0.641	0.666	0.618667	1.20833	1.12695	1.06055	1.27148	1.23828	1.25195	1.30078
							3.503e-05
		1	2	3	4	5	6	Average	Normalize
MCF-7	0 h	0.426	0.447	0.42	0.456	0.42	0.459	0.438	1
	24 h Control	0.682	0.673	0.671	0.646	0.688	0.662	0.670333	1.53044	1.55708	1.53653	1.53196	1.47489	1.57078	1.51142
	24 h NIR-PMC	0.405	0.432	0.407	0.549	0.478	0.402	0.4455	1.01712	0.924658	0.986301	0.929224	1.25342	1.09132	0.917808
							3.53863e-06
		1	2	3	4	5	6	Average	Normalize
PANC-1	0 h	0.35	0.373	0.347	0.365	0.369	0.399	0.367167	1
	24 h Control	0.526	0.549	0.643	0.493	0.534	0.498	0.5405	1.47208	1.43259	1.49523	1.75125	1.34271	1.45438	1.35633
	24 h NIR-PMC	0.388	0.375	0.365	0.418	0.392	0.408	0.391	1.06491	1.05674	1.02133	0.994099	1.13845	1.06764	1.11121
							8.82251e-05
		HCT116			4T1			HepG2			VX2			MCF-7
		1.6909	1.03561		1.39208	0.96145		2.06154	1.01026		1.53516	1.12695		1.55708	0.924658
		1.60573	1.06167		1.62764	1.05099		2.95769	0.969231		1.55664	1.06055		1.53653	0.986301
		1.69383	1.18282		1.55409	1.0382		2.24872	1.01026		1.46289	1.27148		1.53196	0.929224
		1.7467	0.955947		1.57541	0.935868		2.50385	0.960256		1.54883	1.23828		1.47489	1.25342
		1.8348	0.88326		1.54237	1.00515		2.3141	1.02821		1.47656	1.25195		1.57078	1.09132
		1.59912	1.03084		1.52851	1.09575		1.96538	1.02436		1.46094	1.30078		1.51142	0.917808

## Sheet: Figure 3b and Figure S13
	MCF-7
		1	2	3	4	5	6	Mean	SD	Normalize	SD
	0 h	0.507	0.504	0.649	0.566	0.63	0.47	0.554333		1
T.Test	Control	0.872	0.841	0.941	0.903	0.848	0.779	0.864	0.0557207	1.55863	0.0644916
0.592275	NIR	0.961	0.866	0.805	0.821	0.805	0.814	0.845333	0.0610464	1.52495	0.0722158
0.0305877	Microsphere	0.807	0.815	0.779	0.838	0.761	0.802	0.800333	0.0271416	1.44378	0.0339129
0.653069	UCNP@MC	0.842	0.903	0.921	0.782	0.828	0.821	0.8495	0.0526526	1.53247	0.0619807
0.413148	PMC	0.845	0.728	0.849	0.949	0.882	0.703	0.826	0.0936888	1.49008	0.113425
1.06016e-05	NIR-PMC	0.531	0.638	0.478	0.599	0.492	0.639	0.562833	0.0720928	1.01533	0.128089
	HepG2
		1	2	3	4	5	6	Mean	SD	Normalize	SD
	0 h	0.726	0.785	0.735	0.799	0.783	0.852	0.78	0.0458694	1	0.0588069
T.Test	Control	1.608	2.307	1.754	1.953	1.805	1.533	1.82667	0.278024	2.34188	0.152203
0.788158	NIR	1.939	1.866	1.847	1.742	1.96	1.802	1.85933	0.0821357	2.38376	0.0441748
0.252048	Microsphere	1.697	1.689	1.638	1.659	1.62	1.806	1.68483	0.0661979	2.16004	0.0392905
0.591267	UCNP@MC	1.745	1.766	1.802	1.795	1.689	1.781	1.763	0.0416605	2.26026	0.0236305
0.00154919	PMC	1.359	1.316	1.249	1.335	1.346	1.383	1.33133	0.0462111	1.70684	0.0347104
3.43211e-06	NIR-PMC	0.788	0.756	0.788	0.749	0.802	0.799	0.780333	0.0224024	1.00043	0.0287087

## Sheet: Figure 4b
	1	2	3	4	5	6	7	8	9	10	11	12
A	2.123	2.095	0.084	0.078	0.054	0.053	blank						450
B	1.703	1.739	0.193	0.21	0.201	0.198	-1						450
C	1.372	1.344	0.188	0.179	0.143	0.132	-2						450
D	0.989	0.939	0.225	0.209	0.171	0.164	-3						450
E	0.606	0.608	0.414	0.42	0.52	0.498	-1						450
F	0.372	0.371	0.429	0.426	0.447	0.43	-2						450
G	0.262	0.25	0.514	0.505	0.687	0.671	-3						450
H	0.06	0.065											450
pg/ml			HepG2		MCF-7
8000	2.123	2.095	0.084	0.078	0.054	0.053	blank
4000	1.703	1.739	0.193	0.21	0.201	0.198	-1
2000	1.372	1.344	0.188	0.179	0.143	0.132	-2
1000	0.989	0.939	0.225	0.209	0.171	0.164	-3
500	0.606	0.608	0.414	0.42	0.52	0.498	-1
250	0.372	0.371	0.429	0.426	0.447	0.43	-2
125	0.262	0.25	0.514	0.505	0.687	0.671	-3
0	0.06	0.065
			od	con.		HepG2		MCF-7		HepG2		MCF-7			HepG2	MCF-7
8000	2.123	2.095	2.109	8000	1#PMC	0.193	0.21	0.201	0.198	123.437	144.519	133.466	129.728		133.978	131.597
4000	1.703	1.739	1.721	4000	1#PMC	0.188	0.179	0.143	0.132	117.068	105.407	56.0848	40.1145		111.237	48.0997
2000	1.372	1.344	1.358	2000	1#PMC	0.225	0.209	0.171	0.164	162.418	143.303	94.8223	85.3882		152.861	90.1053
1000	0.989	0.939	0.964	1000	2#	0.414	0.42	0.52	0.498	344.85	349.721	427.494	410.709		347.286	419.101
500	0.606	0.608	0.607	500	2#	0.429	0.426	0.447	0.43	356.965	354.559	371.252	357.766		355.762	364.509
250	0.372	0.371	0.3715	250	2#	0.514	0.505	0.687	0.671	422.92	416.056	562.207	548.083		419.488	555.145
125	0.262	0.25	0.256	125
0	0.06	0.065	0.0625	0
							MCF-7	pg/ml	pg/mg protein		Average	STD		T.Test
						PMC	0.125	131.597	157.917		107.921	50.0988		0.0079408
							0.125	48.0997	57.7196
							0.125	90.1053	108.126		Average	STD
						control	0.114	419.101	551.449		614.591	171.265
							0.113	364.509	483.861
							0.103	555.145	808.463
							HepG 2		pg/mg protein		Average	STD		T.Test
						PMC	0.22	133.978	152.248		148.269	20.1699		0.00378291
							0.22	111.237	126.406
							0.23	152.861	166.153		Average	STD
						control	0.3	347.286	289.405		335.743	49.8078
							0.27	355.762	329.409
							0.27	419.488	388.415

## Sheet: Figure 4c
离子对：	267.970/135.950
碰撞能：	15eV
Mw：	267.25
			浓度/nM	0.1	0.5	1	5	10	50	100	500	1000	5000	10000
			峰面积	0	5236	13792	37348	79442	386645	768620	3747646	7340449	36745015	71770189
				0	4848	15846	38787	77188	381668	740336	3691419	7626468	36255570	71523940
				0	5540	15482	35624	78778	375208	762760	3720724	7542751	36866276	71489945
			Mean	0	5208	15040	37253	78469.3	381174	757239	3.71993e+06	7.50322e+06	36622287	7.15947e+07
		MCF-7		1-1	1-2	1-3		2-1	2-2	2-3
			峰面积	1983067	2035760	2151367		3218298	3214212	3076102
				1946909	2064171	2089028		3296181	3238928	3004415
				2044353	2108248	2169720		3251534	3234988	3068689
			Mean	1991443	2069393	2136705		3.25534e+06	3229376	3.04974e+06
			浓度/nM	265.738	276.145	285.132		434.48	431.014	407.03
		HEPG2	PMC	3-1	3-2	3-3		4-1	4-2	4-3
			峰面积	736521	801744	729741		3690250	2848636	3433661
				738941	0	712800		3630585	2919612	3356858
				727077	0	686473		3681386	2897621	3425512
			Mean	734180	801744	709671		3667407	2888623	3.40534e+06
			浓度/nM	97.8811	106.902	94.609		489.495	385.52	454.507
		tumor	PMC	5-1	5-2	5-3	5-4	5-5	5-6		6-1	6-2	6-3	6-4	6-5	6-6
			峰面积	121274	262919	166260	80166	126049	890195		221305	262084	239201	173574	552398	187184
				126707	267951	166982	85008	125004	878996		229753	269982	241282	177274	552792	184994
				120044	266630	163675	79366	130902	896342		223942	252004	241947	176159	562748	183616
			Mean	122675	265833	165639	81513.3	127318	888511		225000	261357	240810	175669	555979	185265
			浓度/nM	16.2394	35.3524	21.9755	10.7439	16.8593	118.486		29.9007	34.7547	32.0115	23.3146	74.0897	24.5957
				MCF-7	PMC		ADO
				protein mg	nM	ng	ng/mg protein	T.Test
			protein	0.125	265.738	10.6528	85.2221	1.37236e-05
			V= 150 ul	0.125	276.145	11.07	88.5597
				0.125	285.132	11.4302	91.4417
					Ctrl
			protein	0.114	434.48	17.4172	152.783
			V= 150 ul	0.113	431.014	17.2783	152.905
				0.103	407.03	16.3168	158.416
				HepG 2	PMC
				protein mg	nM	ng	ng/mg protein	T.Test
			protein	0.22	97.8811	6.53968	29.7258	0.000150645
			V= 250 ul	0.22	106.902	7.14236	32.4653
				0.23	94.609	6.32106	27.4829
					ctrl
			protein	0.3	489.495	32.7044	109.015
			V= 250 ul	0.27	385.52	25.7575	95.3983
				0.27	454.507	30.3668	112.469

## Sheet: Figure 4f
	Control			NIR-PMC
	1	2	3	1	2	3
	72.1346	64.3568	69.9485	97.2556	95.7461	96.8751
	57.6943	58.3533	58.2504	95.5403	96.3979	96.7794

## Sheet: Figure 5b
	HIF-1a		Positve	Positve	Positve	Av	SD
		Control	51.72	60.23	40.12	50.69	10.0945
		NIR-PMC	9.63	11.32	1.02	7.32333	5.52386
			T.Test	0.00284491

## Sheet: Figure 5d
					0 day	Length	Width			Tumor Volume (mm3)	Average	STD			0 day	Length	Width			Tumor Volume (mm3)	Average	STD
				Control	A1	11.79	12.38	153.264	1806.99	903.494	652.493	224.233		NIR-PMC	B1	11.96	9.89	97.8121	1169.83	584.916	680.048	202.625
					A2	10.89	9.31	86.6761	943.903	471.951					B2	13.45	11.65	135.722	1825.47	912.734
					A3	9.98	10.8	116.64	1164.07	582.034					B3	10.07	10.38	107.744	1084.99	542.493
					14 day										14 day
					A1	22.65	18.83	354.569	8030.99	4015.49	3771.36	579.664			B1	9.73	10.1	102.01	992.557	496.279	565.505	298.676
					A2	20.66	17.35	301.023	6219.12	3109.56					B2	10.63	12.96	167.962	1785.43	892.716
					A3	21.72	19.64	385.73	8378.05	4189.02					B3	8.22	8.65	74.8225	615.041	307.52
					28 day										28 day
					A1	37.38	27.32	746.382	27899.8	13949.9	16929.2	3012.04			B1	17.89	18.61	346.332	6195.88	3097.94	3457.59	321.762
					A2	36.11	33.26	1106.23	39945.9	19972.9					B2	23.79	17.68	312.582	7436.34	3718.17
					A3	27.44	35.06	1229.2	33729.3	16864.7					B3	20.32	18.71	350.064	7113.3	3556.65

## Sheet: Figure 5f
			NIR-PMC	0	1	2	1	1
			Control	33	80	40	51	25.3574
						T.Test	0.0269624

[truncated: 19 more sheets: Figure 5g, Figure 6b, Figure 6e, Figure 6g, Figure S2, Figure S3, Figure S5, Figure S7, Figure S9, Figure S10, Figure S11, Figure S12, Figure S14, Figure S15, Figure S17, Figure S20, Figure S27, Figure S28, Hela cell authentication]
